# Supplementary material for: Impact of Pediococcus pentosaceus YF01 on the exercise capacity of mice through the regulation of oxidative stress and alteration of gut microbiota
Source: Front Microbiol. 2024 Jun 26;15:1421209. doi: 10.3389/fmicb.2024.1421209 (PMC11233450; doi:10.3389/fmicb.2024.1421209)
Supplement: Supplementary file 1 [file Data_Sheet_1.ZIP › Raw Data/in vitro resistance.xlsx]

## Sheet: Sheet1
		0h			3h
		10ˉ³	10ˉ⁴		10ˉ³	10ˉ⁴	CFU/mL	gastic acid resistance (%)
	1	164	63	206364	132	67	180909	87.6652
	2	168	60	207273	140	71	191818	92.5439
	3	159	64	202727	132	69	182727	90.1345
								90.1145	2.43939
		1	2	3	average	resistance (%)	SD
	0.0% bile salt	1.4423	1.4633	1.4693	1.4583
	0.3% bile salt	0.3903	0.3983	0.4023	0.396967	27.2212	0.418988
	0.5% bile salt	0.3487	0.3457	0.3517	0.3487	23.9114	0.205719
	1.0% bile salt	0.2387	0.2347	0.2337	0.2357	16.1627	0.181427
		1	2	3	average	SD
	con	0.078	0.084	0.076	0.0793333
	test	0.576	0.601	0.57	0.582333
	blank	0.034	0.033	0.035	0.034
	undamaged	0.858	0.85	0.843	0.850333
	damaged	0.456	0.477	0.454	0.462333
	rate of hydroxyl radical scavenging	18.9055	19.571	19.2802	19.244	0.333667
		1	2	3	average	SD
	con	0.107	0.111	0.109	0.109
	test	0.346	0.345	0.342	0.344333
	blank	0.281	0.271	0.276	0.276
	DPPH scavenging rate	14.9466	13.6531	15.5797	14.7265	0.98197
