# Supplementary material for: Impact of Pediococcus pentosaceus YF01 on the exercise capacity of mice through the regulation of oxidative stress and alteration of gut microbiota
Source: Front Microbiol. 2024 Jun 26;15:1421209. doi: 10.3389/fmicb.2024.1421209 (PMC11233450; doi:10.3389/fmicb.2024.1421209)
Supplement: Supplementary file 1 [file Data_Sheet_1.ZIP › Raw Data/mouse body weight and organ index.xlsx]

## Sheet: bodyweight
	Day 1	1	2	3	4	5	AVERAGE	std				Day 1	Day 8	Day 15	Day 22	Day 29
	Normal	29.94	30.73	30.68	31.31	30.79	30.69	0.489541			Normal	30.69	34.5	37.54	41.06	43.42
	Contol	30.64	30.21	31.21	30.34	30.89	30.658	0.406411			Contol	30.658	34.48	38	40.36	42.82
	Vc	30.51	31.28	29.77	30.81	30.35	30.544	0.559089			Vc	30.544	34.87	37.2	39.48	42.06
	YF01	30.77	31.34	30.8	31.15	30.81	30.974	0.256768			YF01	30.974	35.762	37.98	39.94	42.14
	Day 8	1	2	3	4	5	AVERAGE	std
	Normal	33.4	34.4	34.9	35.2	34.6	34.5	0.685565
	Contol	34.1	33.3	36.1	33.8	35.1	34.48	1.11893
	Vc	35.02	35.51	33.86	35.24	34.72	34.87	0.634744
	YF01	35.28	35.97	35.75	36.05	35.76	35.762	0.299449
	Day 15	1	2	3	4	5	AVERAGE	std
	Normal	36.8	37.4	37.7	38.3	37.5	37.54	0.541295
	Contol	38.3	36.3	39.6	37	38.8	38	1.33978
	Vc	37.3	38.2	35.8	37.9	36.8	37.2	0.951315
	YF01	36.5	38.9	37.7	38.5	38.3	37.98	0.933809
	Day 22	1	2	3	4	5	AVERAGE	std
	Normal	39.8	40.7	41.8	42.1	40.9	41.06	0.91815
	Contol	40	39.6	41.4	39.7	41.1	40.36	0.832466
	Vc	39.4	41.3	38	40	38.7	39.48	1.26372
	YF01	37.5	42.2	38.5	41.2	40.3	39.94	1.92691
	Day 29	1	2	3	4	5	AVERAGE	std
	Normal	41.7	42.8	44.2	44.6	43.8	43.42	1.17132
	Contol	42.5	41.7	43	42.1	44.8	42.82	1.20706
	Vc	42.2	43.8	40.4	42.7	41.2	42.06	1.31833
	YF01	39.2	44.3	41.6	43.6	42	42.14	1.98444

## Sheet: organ index
	Normal	Heart	Liver	Kidney	Spleen	Muscle	Testis		weight	Heart	Liver	Kidney	Spleen	Muscle	Testis		bodyweight
	1-1	0.19	1.647	0.517	0.135	1.004	0.251		Normal	0.1954	1.7088	0.5518	0.1396	1.0498	0.2588		43.42
	1-2	0.193	1.681	0.539	0.138	1.016	0.256		Contol	0.1936	1.645	0.5518	0.1416	1.0792	0.2362		42.82
	1-3	0.194	1.72	0.546	0.139	1.057	0.26		Vc	0.1928	1.644	0.561	0.1438	1.191	0.2404		42.06
	1-4	0.199	1.746	0.57	0.14	1.08	0.262		YF01	0.198	1.74	0.6134	0.137	1.2356	0.2356		42.14
	1-5	0.201	1.75	0.587	0.146	1.092	0.265
									SD	Heart	Liver	Kidney	Spleen	Muscle	Testis
									Normal	0.00450555	0.0441554	0.0272892	0.00403733	0.0386807	0.00544977
	Contol	Heart	Liver	Kidney	Spleen	Muscle	Testis		Contol	0.00384708	0.0175357	0.0317128	0.00890505	0.0642977	0.0107796
	2-1	0.189	1.621	0.501	0.134	0.989	0.226		Vc	0.00920326	0.0396737	0.0294618	0.0144637	0.186928	0.00879204
	2-2	0.191	1.638	0.546	0.135	1.039	0.23		YF01	0.0135093	0.0874443	0.00594138	0.0159217	0.0753777	0.00811172
	2-3	0.193	1.647	0.557	0.137	1.096	0.234
	2-4	0.197	1.65	0.572	0.148	1.131	0.237
	2-5	0.198	1.669	0.583	0.154	1.141	0.254		weight	Heart	Liver	Kidney	Spleen	Muscle	Testis
									Normal	0.450023	3.93551	1.27084	0.321511	2.41778	0.596039
									Contol	0.445877	3.78858	1.27084	0.326117	2.48549	0.543989
									Vc	0.444035	3.78627	1.29203	0.331184	2.74298	0.553662
	Vc	Heart	Liver	Kidney	Spleen	Muscle	Testis		YF01	0.456011	4.00737	1.41271	0.315523	2.84569	0.542607
	3-1	0.183	1.592	0.523	0.128	1.008	0.227
	3-2	0.188	1.62	0.542	0.132	1.066	0.236
	3-3	0.19	1.644	0.564	0.145	1.138	0.245		SD	Heart	Liver	Kidney	Spleen	Muscle	Testis
	3-4	0.196	1.674	0.578	0.15	1.265	0.246		Normal	0.0103767	0.101694	0.0628494	0.00929831	0.0890851	0.0125513
	3-5	0.207	1.69	0.598	0.164	1.478	0.248		Contol	0.00886015	0.0403862	0.0730372	0.0205091	0.148083	0.0248264
									Vc	0.0211959	0.0913719	0.0678532	0.0333113	0.430511	0.0202488
									YF01	0.031113	0.201392	0.0136835	0.036669	0.173601	0.018682
	YF01	Heart	Liver	Kidney	Spleen	Muscle	Testis
	6-1	0.181	1.622	0.606	0.11	1.13	0.223
	6-2	0.191	1.69	0.609	0.139	1.189	0.234
	6-3	0.196	1.74	0.615	0.139	1.257	0.237
	6-4	0.206	1.819	0.616	0.146	1.287	0.239
	6-5	0.216	1.829	0.621	0.151	1.315	0.245

## Sheet: times
	min	1	2	3	4	5	average	std
	Contol	47.51	50.17	50.16	48.44	53.58	49.972	2.31844
	Vc	71.57	74.04	66.47	67.57	65.32	68.994	3.67405
	YF01	65.22	59.08	60.28	58.14	54.19	59.382	3.98369
	s	1	2	3	4	5	average	std
	Contol	2850.6	3010.2	3009.6	2906.4	3214.8	2998.32	139.106	c
	Vc	4294.2	4442.4	3988.2	4054.2	3919.2	4139.64	220.443	a
	YF01	3913.2	3544.8	3616.8	3488.4	3251.4	3562.92	239.022	b
	1	2850.6
	1	3010.2
	1	3009.6
	1	2906.4
	1	3214.8
	2	4294.2
	2	4442.4
	2	3988.2
	2	4054.2
	2	3919.2
	3	3913.2
	3	3544.8
	3	3616.8
	3	3488.4
	3	3251.4
