# Supplementary material for: Impact of Pediococcus pentosaceus YF01 on the exercise capacity of mice through the regulation of oxidative stress and alteration of gut microbiota
Source: Front Microbiol. 2024 Jun 26;15:1421209. doi: 10.3389/fmicb.2024.1421209 (PMC11233450; doi:10.3389/fmicb.2024.1421209)
Supplement: Supplementary file 1 [file Data_Sheet_1.ZIP › Raw Data/mouse Liver PCR.xlsx]

## Sheet: SOD1
													a	d	c	b
		Ct(β-actin)	Ct	△Ct	△△Ct	2-△△Ct	average	ave/|ave|	std				Normal	Control	Vc	YF01
	Normal	29.41	26.9	-2.51	0.0166667	0.988514						AVE	1	0.127917	0.259856	0.36931
	Normal	29.48	26.98	-2.5	0.0266667	0.981686	1.00023	1	0.0264286	-2.52667		STD	0.0264286	0.00305057	0.0486555	0.0298378
	Normal	29.53	26.96	-2.57	-0.0433333	1.03049
	Control	28.38	28.8	0.42	2.94667	0.129707
	Control	28.39	28.81	0.42	2.94667	0.129707	0.127946	0.127917	0.00305057
	Control	28.4	28.88	0.48	3.00667	0.124424
	Vc	27.59	26.73	-0.86	1.66667	0.31498
	Vc	27.15	26.79	-0.36	2.16667	0.222725	0.259916	0.259856	0.0486555
	Vc	27.37	26.89	-0.48	2.04667	0.242043
	YF01	26.26	25.31	-0.95	1.57667	0.335256
	YF01	26.51	25.34	-1.17	1.35667	0.390483	0.369395	0.36931	0.0298378
	YF01	26.79	25.65	-1.14	1.38667	0.382447
	1	0.988286
	1	0.981459
	1	1.03025
	2	0.129678
	2	0.129678
	2	0.124395
	3	0.314908
	3	0.222673
	3	0.241987
	4	0.335178
	4	0.390393
	4	0.382359

## Sheet: SOD2
												a	c	b	b
		Ct(β-actin)	Ct	△Ct	△△Ct	2-△△Ct	average	ave/|ave|	std			Normal	Control	Vc	YF01
	Normal	29.41	29.86	0.45	0.0466667	0.968171					AVE	1	0.128968	0.270027	0.23571
	Normal	29.48	29.86	0.38	-0.0233333	1.0163	1.00026	1	0.0277903	0.403333	STD	0.0277903	0.00846878	0.0754498	0.0158718
	Normal	29.53	29.91	0.38	-0.0233333	1.0163
	Control	28.38	31.67	3.29	2.88667	0.135216
	Control	28.39	31.71	3.32	2.91667	0.132433	0.129001	0.128968	0.00846878
	Control	28.4	31.87	3.47	3.06667	0.119355
	Vc	27.59	29.48	1.89	1.48667	0.356836
	Vc	27.15	29.65	2.5	2.09667	0.233798	0.270097	0.270027	0.0754498
	Vc	27.37	29.96	2.59	2.18667	0.219658
	YF01	26.26	28.8	2.54	2.13667	0.227405
	YF01	26.51	28.89	2.38	1.97667	0.254076	0.235772	0.23571	0.0158718
	YF01	26.79	29.34	2.55	2.14667	0.225834
	1	0.967919
	1	1.01604
	1	1.01604
	2	0.13518
	2	0.132398
	2	0.119324
	3	0.356743
	3	0.233737
	3	0.219601
	4	0.227345
	4	0.25401
	4	0.225775

## Sheet: CAT
												a	d	c	b
		Ct(β-actin)	Ct	△Ct	△△Ct	2-△△Ct	average	ave/|ave|	std			Normal	Control	Vc	YF01
	Normal	29.41	29	-0.41	0.0266667	0.981686					AVE	1	0.151528	0.292966	0.58218
	Normal	29.48	29.04	-0.44	-0.00333333	1.00231	1.0001	1	0.0174152	-0.436667	STD	0.0174152	0.00735036	0.0469392	0.0823913
	Normal	29.53	29.07	-0.46	-0.0233333	1.0163
	Control	28.38	30.6	2.22	2.65667	0.158586
	Control	28.39	30.67	2.28	2.71667	0.152125	0.151543	0.151528	0.00735036
	Control	28.4	30.76	2.36	2.79667	0.143919
	Vc	27.59	28.7	1.11	1.54667	0.3423
	Vc	27.15	28.72	1.57	2.00667	0.248847	0.292995	0.292966	0.0469392
	Vc	27.37	28.73	1.36	1.79667	0.287839
	YF01	26.26	26.82	0.56	0.996667	0.501157
	YF01	26.51	26.86	0.35	0.786667	0.579682	0.582239	0.58218	0.0823913
	YF01	26.79	26.94	0.15	0.586667	0.66588
	1	0.981586
	1	1.00221
	1	1.0162
	2	0.158569
	2	0.15211
	2	0.143905
	3	0.342265
	3	0.248822
	3	0.28781
	4	0.501106
	4	0.579623
	4	0.665812
