# Supplementary material for: Impact of Pediococcus pentosaceus YF01 on the exercise capacity of mice through the regulation of oxidative stress and alteration of gut microbiota
Source: Front Microbiol. 2024 Jun 26;15:1421209. doi: 10.3389/fmicb.2024.1421209 (PMC11233450; doi:10.3389/fmicb.2024.1421209)
Supplement: Supplementary file 1 [file Data_Sheet_1.ZIP › Raw Data/mouse Muscle PCR.xlsx]

## Sheet: SOD1
												a	c	b	b
		Ct(β-actin)	Ct	△Ct	△△Ct	2-△△Ct	average	ave/|ave|	std			Normal	Control	Vc	YF01
	Normal	27.88	27.55	-0.33	0.116667	0.922316					AVE	1	0.034445	0.544638	0.625994
	Normal	28.7	28.27	-0.43	0.0166667	0.988514	1.00255	1	0.0880972	-0.446667	STD	0.0880972	0.0118048	0.0154176	0.0606672
	Normal	28.92	28.34	-0.58	-0.133333	1.09682
	Control	24.61	29.69	5.08	5.52667	0.0216924
	Control	25.42	29.73	4.31	4.75667	0.0369914	0.0345328	0.034445	0.0118048
	Control	25.79	29.82	4.03	4.47667	0.0449148
	Vc	28.87	29.25	0.38	0.826667	0.56383
	Vc	28.89	29.34	0.45	0.896667	0.537126	0.546028	0.544638	0.0154176
	Vc	28.99	29.44	0.45	0.896667	0.537126
	YF01	27.25	27.46	0.21	0.656667	0.634342
	YF01	27.37	27.47	0.1	0.546667	0.6846	0.627591	0.625994	0.0606672
	YF01	27.39	27.77	0.38	0.826667	0.56383
									15.8118
	1	0.919969							18.1737
	1	0.985998
	1	1.09403
	2	0.0216372
	2	0.0368972
	2	0.0448004
	3	0.562395
	3	0.535759
	3	0.535759
	4	0.632728
	4	0.682858
	4	0.562395

## Sheet: SOD2
												a	c	b	b
		Ct(β-actin)	Ct	△Ct	△△Ct	2-△△Ct	average	ave/|ave|	std			Normal	Control	Vc	YF01
	Normal	27.5	28.73	1.23	0.0366667	0.974905					AVE	1	0.0276257	0.269193	0.280468
	Normal	27.54	28.73	1.19	-0.00333333	1.00231	1.0002	1	0.0243037	1.19333	STD	0.0243037	0.00536109	0.00701546	0.0398467
	Normal	27.59	28.75	1.16	-0.0333333	1.02337
	Control	24.61	31.32	6.71	5.51667	0.0218433
	Control	25.42	31.56	6.14	4.94667	0.0324269	0.0276311	0.0276257	0.00536109
	Control	25.79	32.11	6.32	5.12667	0.0286233
	Vc	27.56	30.62	3.06	1.86667	0.274206
	Vc	27.71	30.84	3.13	1.93667	0.261219	0.269246	0.269193	0.00701546
	Vc	27.89	30.96	3.07	1.87667	0.272312
	YF01	27.25	30.07	2.82	1.62667	0.323836
	YF01	27.37	30.44	3.07	1.87667	0.272312	0.280523	0.280468	0.0398467
	YF01	27.39	30.61	3.22	2.02667	0.245421
									9.74429
	1	0.974713							10.1524
	1	1.00212
	1	1.02317
	2	0.021839
	2	0.0324205
	2	0.0286176
	3	0.274152
	3	0.261168
	3	0.272258
	4	0.323772
	4	0.272258
	4	0.245373

## Sheet: CAT
												a	d	c	b
		Ct(β-actin)	Ct	△Ct	△△Ct	2-△△Ct	average	ave/|ave|	std			Normal	Control	Vc	YF01
	Normal	27.5	31.79	4.29	-0.0766667	1.05458					AVE	1	0.0477196	0.255035	0.352445
	Normal	27.54	31.96	4.42	0.0533333	0.963707	1.00075	1	0.0477059	4.36667	STD	0.0477059	0.0178431	0.0205343	0.0292039
	Normal	27.59	31.98	4.39	0.0233333	0.983957
	Control	24.61	32.85	8.24	3.87333	0.0682355
	Control	25.42	34.6	9.18	4.81333	0.0355666	0.0477552	0.0477196	0.0178431
	Control	25.79	34.82	9.03	4.66333	0.0394636
	Vc	27.56	33.8	6.24	1.87333	0.272942
	Vc	27.71	34.18	6.47	2.10333	0.23272	0.255226	0.255035	0.0205343
	Vc	27.89	34.2	6.31	1.94333	0.260015
	YF01	27.25	32.99	5.74	1.37333	0.385998
	YF01	27.37	33.29	5.92	1.55333	0.340722	0.352708	0.352445	0.0292039
	YF01	27.39	33.35	5.96	1.59333	0.331405
									5.34445
	1	1.05379							7.38575
	1	0.962987
	1	0.983222
	2	0.0681846
	2	0.03554
	2	0.0394341
	3	0.272738
	3	0.232546
	3	0.259821
	4	0.38571
	4	0.340467
	4	0.331157

## Sheet: MyHc1
												d	c	a	b
		Ct(β-actin)	Ct	△Ct	△△Ct	2-△△Ct	average	ave/|ave|	std			Normal	Control	Vc	YF01
	Normal	25.3595	28.281	2.92153	-0.0125275	1.00872					AVE	1	2.2256	6.00292	4.1737
	Normal	25.3867	28.3622	2.97548	0.0414257	0.971694	1.00022	1	0.0253624	2.93406	STD	0.0253624	0.0996299	0.476461	0.738001
	Normal	25.4661	28.3713	2.90516	-0.0288982	1.02023
	Control	27.5534	29.2835	1.73012	-1.20394	2.30368
	Control	27.7786	29.6328	1.85427	-1.07979	2.11373	2.22608	2.2256	0.0996299
	Control	28.7516	30.5088	1.7572	-1.17686	2.26083
	Vc	30.7063	31.0647	0.35844	-2.57562	5.96127
	Vc	31.3271	31.5605	0.233463	-2.7006	6.5007	6.00422	6.00292	0.476461
	Vc	31.4663	31.9277	0.461392	-2.47267	5.55069
	YF01	30.154	31.3532	1.19913	-1.73493	3.32864
	YF01	30.6568	31.3624	0.705538	-2.22852	4.68653	4.1746	4.1737	0.738001
	YF01	30.7735	31.5348	0.761374	-2.17269	4.50862
	1	1.0085
	1	0.971484
	1	1.02001
	2	2.30318
	2	2.11327
	2	2.26035
	3	5.95998
	3	6.4993
	3	5.54949
	4	3.32792
	4	4.68552
	4	4.50765

## Sheet: MyHc2a
												a	b	d	c
		Ct(β-actin)	Ct	△Ct	△△Ct	2-△△Ct	average	ave/|ave|	std			Normal	Control	Vc	YF01
	Normal	27.5	31.54	4.04	0.0133333	0.990801					AVE	1	0.570885	0.170859	0.457973
	Normal	27.54	31.56	4.02	-0.00666667	1.00463	1.00002	1	0.00798537	4.02667	STD	0.00798537	0.0297419	0.0336681	0.00367402
	Normal	27.59	31.61	4.02	-0.00666667	1.00463
	Control	27.56	32.4	4.84	0.813333	0.569066
	Control	27.71	32.62	4.91	0.883333	0.542113	0.570897	0.570885	0.0297419
	Control	27.89	32.65	4.76	0.733333	0.601513
	Vc	27.47	33.75	6.28	2.25333	0.209739
	Vc	27.47	34.22	6.75	2.72333	0.151424	0.170862	0.170859	0.0336681
	Vc	27.64	34.39	6.75	2.72333	0.151424
	YF01	27.25	32.41	5.16	1.13333	0.455861
	YF01	27.37	32.53	5.16	1.13333	0.455861	0.457982	0.457973	0.00367402
	YF01	27.39	32.53	5.14	1.11333	0.462225
	1	0.990779
	1	1.00461
	1	1.00461
	2	0.569053
	2	0.542102
	2	0.6015
	3	0.209734
	3	0.151421
	3	0.151421
	4	0.455852
	4	0.455852
	4	0.462215

## Sheet: MyHc2b
												a	b	d	c
		Ct(β-actin)	Ct	△Ct	△△Ct	2-△△Ct	average	ave/|ave|	std			Normal	Control	Vc	YF01
	Normal	27.5	24.58	-2.92	0	1					AVE	1	0.133507	0.0337005	0.0945339
	Normal	27.54	24.63	-2.91	0.01	0.993092	1.00002	1	0.00693154	-2.92	STD	0.00693154	0.0078807	0.00856971	0.00249786
	Normal	27.59	24.66	-2.93	-0.01	1.00696
	Control	27.56	27.55	-0.01	2.91	0.133046
	Control	27.71	27.78	0.07	2.99	0.125869	0.133509	0.133507	0.0078807
	Control	27.89	27.79	-0.1	2.82	0.14161
	Vc	27.47	29.07	1.6	4.52	0.0435857
	Vc	27.47	29.65	2.18	5.1	0.0291573	0.033701	0.0337005	0.00856971
	Vc	27.64	29.86	2.22	5.14	0.02836
	YF01	27.25	27.75	0.5	3.42	0.0934281
	YF01	27.37	27.81	0.44	3.36	0.0973956	0.0945355	0.0945339	0.00249786
	YF01	27.39	27.9	0.51	3.43	0.0927827
	1	0.999984
	1	0.993077
	1	1.00694
	2	0.133044
	2	0.125867
	2	0.141608
	3	0.043585
	3	0.0291568
	3	0.0283595
	4	0.0934266
	4	0.097394
	4	0.0927812

## Sheet: MyHc2x
												a	b	d	c
		Ct(β-actin)	Ct	△Ct	△△Ct	2-△△Ct	average	ave/|ave|	std			Normal	Control	Vc	YF01
	Normal	27.88	26.61	-1.27	0.09	0.939523					AVE	1	0.458313	0.0910445	0.346079
	Normal	28.7	27.18	-1.52	-0.16	1.11729	1.00315	1	0.0990636	-1.36	STD	0.0990636	0.0320071	0.0458851	0.00969153
	Normal	28.92	27.63	-1.29	0.07	0.952638
	Control	28.87	28.52	-0.35	1.01	0.496546
	Control	28.89	28.72	-0.17	1.19	0.438303	0.459757	0.458313	0.0320071
	Control	28.99	28.8	-0.19	1.17	0.444421
	Vc	24.61	26.79	2.18	3.54	0.0859714
	Vc	25.42	26.9	1.48	2.84	0.139661	0.0913312	0.0910445	0.0458851
	Vc	25.79	28.8	3.01	4.37	0.0483614
	YF01	27.25	27.38	0.13	1.49	0.356013
	YF01	27.37	27.53	0.16	1.52	0.348686	0.347169	0.346079	0.00969153
	YF01	27.39	27.6	0.21	1.57	0.336808
	1	0.936573
	1	1.11378
	1	0.949647
	2	0.494987
	2	0.436927
	2	0.443026
	3	0.0857015
	3	0.139222
	3	0.0482096
	4	0.354895
	4	0.347591
	4	0.335751

## Sheet: SIRT1
												a	c	b	c
		Ct(β-actin)	Ct	△Ct	△△Ct	2-△△Ct	average	ave/|ave|	std			Normal	Control	Vc	YF01
	Normal	30.7063	33.6158	2.90952	-0.0814095	1.05805					AVE	1	0.0567847	0.34087	0.134576
	Normal	31.3271	34.3369	3.00987	0.0189388	0.986958	1.00088	1	0.0516408	2.99093	STD	0.0516408	0.00122226	0.0722374	0.0482127
	Normal	31.4663	34.5197	3.0534	0.0624706	0.957623
	Control	25.3595	32.5149	7.15539	4.16446	0.0557664
	Control	25.3867	32.5214	7.13475	4.14382	0.0565698	0.0568346	0.0567847	0.00122226
	Control	25.4661	32.5607	7.09457	4.10364	0.0581675
	Vc	30.154	35.091	4.93696	1.94603	0.25953
	Vc	30.6568	35.0932	4.43639	1.44546	0.367176	0.341169	0.34087	0.0722374
	Vc	30.7735	35.0979	4.32443	1.3335	0.396803
	YF01	27.5534	33.795	6.24162	3.2507	0.105061
	YF01	27.7786	33.9711	6.19256	3.20164	0.108695	0.134694	0.134576	0.0482127
	YF01	28.7516	34.136	5.38438	2.39346	0.190326
	1	1.05712
	1	0.986093
	1	0.956783
	2	0.0557175
	2	0.0565202
	2	0.0581165
	3	0.259302
	3	0.366854
	3	0.396455
	4	0.104969
	4	0.1086
	4	0.190159

## Sheet: PGC
												a	c	b	c
		Ct(β-actin)	Ct	△Ct	△△Ct	2-△△Ct	average	ave/|ave|	std			Normal	Control	Vc	YF01
	Normal	31.0063	33.2445	2.23818	-0.0278737	1.01951					AVE	1	0.0676325	0.370234	0.11509
	Normal	31.2271	33.3789	2.15183	-0.114222	1.08239	1.0027	1	0.0892892	2.26605	STD	0.0892892	0.00575014	0.0702143	0.011701
	Normal	31.4663	33.8745	2.40815	0.142096	0.906202
	Control	25.3595	31.4421	6.08263	3.81658	0.0709735
	Control	25.3867	31.4628	6.07613	3.81008	0.0712938	0.0678151	0.0676325	0.00575014
	Control	25.4661	31.763	6.29689	4.03084	0.061178
	Vc	30.154	34.2048	4.05079	1.78474	0.290228
	Vc	30.6568	34.2134	3.5566	1.29055	0.408796	0.371234	0.370234	0.0702143
	Vc	30.7735	34.3095	3.53599	1.26994	0.414677
	YF01	27.5534	33.0021	5.44865	3.1826	0.110139
	YF01	27.7786	33.2655	5.48694	3.22089	0.107254	0.115401	0.11509	0.011701
	YF01	28.7516	33.9744	5.22275	2.9567	0.128809
	1	1.01676
	1	1.07948
	1	0.903761
	2	0.0707823
	2	0.0711018
	2	0.0610132
	3	0.289447
	3	0.407695
	3	0.41356
	4	0.109842
	4	0.106965
	4	0.128462
