# Supplementary material for: Impact of Pediococcus pentosaceus YF01 on the exercise capacity of mice through the regulation of oxidative stress and alteration of gut microbiota
Source: Front Microbiol. 2024 Jun 26;15:1421209. doi: 10.3389/fmicb.2024.1421209 (PMC11233450; doi:10.3389/fmicb.2024.1421209)
Supplement: Supplementary file 1 [file Data_Sheet_1.ZIP › Raw Data/mouse serum biochemical assay kit.xlsx]

## Sheet: T-AOC
	T-AOC	mmol
	01:04:00
	blanck	1	2	3	Average
	OD	0.0546	0.0569	0.0564	0.0559667
																1	2.34523
	stand	1	2	3	Average		concentration									1	2.43796
	0.15mM	0.1319	0.1385	0.1347	0.135033	0.0790667	0.15									1	2.38102
	0.3mM	0.2003	0.1987	0.201	0.2	0.144033	0.3									1	2.35034
	0.6mM	0.4398	0.4645	0.4208	0.4417	0.385733	0.6									1	2.38614
	0.9mM	0.891	0.8569	0.8527	0.866867	0.8109	0.9									2	1.72868
	1.2mM	0.9886	1.0922	1.0356	1.0388	0.982833	1.2									2	1.87714
	1.5mM	1.2177	1.2399	1.2851	1.24757	1.1916	1.5									2	1.93642
																2	1.97162
		1	2	3	4	5										2	2.00542
	Normal	0.4005	0.4186	0.4075	0.4015	0.4085										3	2.26835
	Control	0.2769	0.3072	0.3192	0.3263	0.3331										3	2.1184
	Vc	0.3854	0.3557	0.3331	0.3448	0.3463										3	2.00542
	YF01	0.3326	0.332	0.4268	0.333	0.3772										3	2.06379
																3	2.07129
																4	2.00293
		1	2	3	4	5										4	1.99995
	Normal	0.344533	0.362633	0.351533	0.345533	0.352533										4	2.48017
	Control	0.220933	0.251233	0.263233	0.270333	0.277133										4	2.00492
	Vc	0.329433	0.299733	0.277133	0.288833	0.290333										4	2.22678
	YF01	0.276633	0.276033	0.370833	0.277033	0.321233
							mmol
		1	2	3	4	5	average	sd
a	Normal	2.34523	2.43796	2.38102	2.35034	2.38614	2.38014	0.0370352
c	Control	1.72868	1.87714	1.93642	1.97162	2.00542	1.90386	0.108819
b	Vc	2.26835	2.1184	2.00542	2.06379	2.07129	2.10545	0.0995148
b	CQFP28	2.00293	1.99995	2.48017	2.00492	2.22678	2.14295	0.212045

## Sheet: CAT
														1	36.0656
	OD（Control）	1	2	3	4	5								1	38.2562
	Normal	0.5793	0.595	0.5795	0.5137	0.5925								1	39.0692
	Control	0.4953	0.4887	0.435	0.5104	0.5033								1	37.4658
	Vc	0.5353	0.5287	0.5529	0.4701	0.5008								1	36.9463
	CQFP28	0.586	0.5391	0.5053	0.502	0.502								2	26.6258
														2	23.9835
														2	25.6095
	OD（test）	1	2	3	4	5								2	24.2093
	Normal	0.4196	0.4256	0.4065	0.3478	0.4289								2	26.7161
	Control	0.3774	0.3825	0.3216	0.4032	0.385								3	34.3493
	Vc	0.3832	0.385	0.4111	0.3216	0.352								3	32.4522
	YF01	0.4459	0.3898	0.3633	0.3497	0.3722								3	32.0232
														3	33.5363
														3	33.604
		1	2	3	4	5	average	std						4	31.6392
a	Normal	36.0656	38.2562	39.0692	37.4658	36.9463	37.5606	1.15985						4	33.7169
c	Control	26.6258	23.9835	25.6095	24.2093	26.7161	25.4288	1.29407						4	32.0683
b	Vc	34.3493	32.4522	32.0232	33.5363	33.604	33.193	0.940861						4	34.3944
b	YF01	31.6392	33.7169	32.0683	34.3944	29.3132	32.2264	1.98611						4	29.3132

## Sheet: GSH
	GSH(μmol/L)
	Blank	1	2	3	average									1	108.083
	OD	0.1165	0.1142	0.1152	0.1153									1	110.833
														1	115.333
	stand	1	2	3	average									1	115.917
	OD	0.2481	0.2528	0.257	0.252633									1	118.333
														2	92.8333
	OD	1	2	3	4	5								2	90.0833
	Normal	0.1297	0.133	0.1384	0.1391	0.142								2	90.5
	Control	0.1114	0.1081	0.1086	0.1085	0.1098								2	90.4167
	Vc	0.1191	0.1192	0.1272	0.128	0.1183								2	91.5
	YF01	0.1175	0.1292	0.1128	0.1155	0.1133								3	99.25
														3	99.3333
														3	106
		1	2	3	4	5	average	SD						3	106.667
a	Normal	108.083	110.833	115.333	115.917	118.333	113.7	4.14771						3	98.5833
c	Control	92.8333	90.0833	90.5	90.4167	91.5	91.0667	1.12021						4	97.9167
b	Vc	99.25	99.3333	106	106.667	98.5833	101.967	4.00373						4	107.667
b	YF01	97.9167	107.667	94	96.25	94.4167	98.05	5.5978						4	94
														4	96.25
														4	94.4167

## Sheet: AST
		1	2	3	average	K
	0	0.2896	0.3074	0.2796	0.2922	0
	1	0.3615	0.3414	0.3454	0.3494	24									1	27.2522
	2	0.4252	0.4485	0.3661	0.4133	61									1	29.118
	3	0.516	0.5159	0.5061	0.5127	114									1	26.3103
	4	0.5554	0.5389	0.5717	0.5553	190									1	33.0961
															1	30.1727
															2	59.1111
															2	65.9234
															2	61.9996
															2	71.5743
		1	2	3	4	5			1	2	3	4	5		2	67.1921
	Normal	0.5053	0.4749	0.4967	0.4821	0.4792		Normal	0.354	0.3265	0.3439	0.3396	0.3324		3	33.7245
	Control	0.4455	0.4316	0.4703	0.4303	0.4585		Control	0.3352	0.3285	0.3631	0.3329	0.3567		3	25.6911
	Vc	0.4601	0.4706	0.4657	0.4727	0.4583		Vc	0.3185	0.3168	0.3212	0.317	0.3162		3	31.7203
	YF01	0.4667	0.4616	0.4756	0.4668	0.4615		YF01	0.3128	0.3182	0.3284	0.3196	0.3141		3	24.534
															3	33.3747
															4	25.6296
															4	32.4735
															4	29.9074
		1	2	3	4	5	average	SD							4	29.9074
	Normal	27.2522	29.118	26.3103	33.0961	30.1727	29.1899	2.65879							4	29.7751
	Control	59.1111	65.9234	61.9996	71.5743	67.1921	65.1601	4.80709
	Vc	33.7245	25.6911	31.7203	24.534	33.3747	29.8089	4.37265
	YF01	25.6296	32.4735	29.9074	29.9074	29.7751	29.5386	2.4608
b
a
b
b

## Sheet: ALT
	ALT(U/L)
	OD
	1	2	3	Average	|OD|	k
	0.2541	0.3173	0.306	0.2925	0	0									1	5.8938
	0.376	0.3291	0.3676	0.3576	0.0651	28									1	4.28085
	0.4286	0.4451	0.4366	0.4368	0.1443	57									1	6.77033
	0.5012	0.4652	0.5157	0.494	0.1975	97									1	4.48113
	0.6183	0.5509	0.5592	0.5761	0.2836	150									1	7.18833
	0.6288	0.6183	0.6103	0.6191	0.3236	200									2	11.1725
															2	16.4824
															2	15.9311
	y = 1074.7x2 + 245.21x + 2.5846														2	12.887
															2	13.4772
															3	6.24987
	OD-test	1	2	3	4	5		OD-control	1	2	3	4	5		3	6.00159
	Normal	0.3178	0.2907	0.3156	0.2933	0.3554		Normal	0.2836	0.2674	0.2758	0.2686	0.313		3	5.66453
	Control	0.3367	0.398	0.3678	0.3531	0.3607		Control	0.2714	0.3061	0.2785	0.2788	0.2834		3	7.26952
	Vc	0.3085	0.3284	0.3097	0.3488	0.3175		Vc	0.272	0.2935	0.277	0.3059	0.2737		3	7.41631
	YF01	0.3298	0.3683	0.3379	0.3504	0.337		YF01	0.2887	0.3157	0.2945	0.3288	0.3009		4	6.97846
															4	8.89583
	ALT(U/L)	1	2	3	4	5									4	7.35097
b	Normal	5.8938	4.28085	6.77033	4.48113	7.18833	5.72289	1.31295							4	4.04039
a	Control	11.1725	16.4824	15.9311	12.887	13.4772	13.99	2.20215							4	6.18755
b	Vc	6.24987	6.00159	5.66453	7.26952	7.41631	6.52036	0.78082
b	YF01	6.97846	8.89583	7.35097	4.04039	6.18755	6.69064	1.77895

## Sheet: GLU
	GLU
		1	2	3	average				1	2	3	average
	blank	0.0537	0.0521	0.0626	0.0561333			stand	0.644	0.6528	0.6159	0.637567			1	2.2639
															1	2.4777
	OD值														1	2.54355
		1	2	3	4	5									1	2.60177
	Normal	0.2933	0.3157	0.3226	0.3287	0.3164									1	2.48438
	Control	0.1709	0.1835	0.189	0.2006	0.2002									2	1.09568
	Vc	0.2053	0.2119	0.2195	0.2237	0.2262									2	1.21594
	YF01	0.2275	0.2155	0.2181	0.2334	0.2404									2	1.26844
															2	1.37915
															2	1.37533
	mmol/L														3	1.42401
		1	2	3	4	5	average	SD							3	1.487
a	Normal	2.2639	2.4777	2.54355	2.60177	2.48438	2.47426	0.127891							3	1.55954
c	Control	1.09568	1.21594	1.26844	1.37915	1.37533	1.26691	0.118608							3	1.59962
b	Vc	1.42401	1.487	1.55954	1.59962	1.62348	1.53873	0.0824031							3	1.62348
b	YF01	1.63589	1.52136	1.54617	1.6922	1.75901	1.63093	0.0992133							4	1.63589
															4	1.52136
															4	1.54617
															4	1.6922
															4	1.75901

## Sheet: CRE
	CRE
	stand	1	2	3	average			blank	1	2	3	average
	A1	0.0425	0.0453	0.0362	0.0413333			A1	0.0459	0.0326	0.0535	0.044
	A2	0.1611	0.1721	0.1791	0.170767			A2	0.0474	0.0417	0.0538	0.0476333		1	52.7398
				△Astand	0.129433			△Ablank				0.00363333	0.1258	1	51.1973
														1	42.7649
														1	43.0134																					平均	标准误差
	A1	1	2	3	4	5								1	45.2758
	Normal	0.0666	0.0484	0.0566	0.0532	0.046								2	83.5388																65.1737	14.8172
	Control	0.0435	0.056	0.051	0.047	0.0421								2	77.7372
	Vc	0.0479	0.0434	0.0426	0.0561	0.0431								2	75.9119
	YF01	0.0681	0.0484	0.0681	0.0426	0.0475								2	85.1327																47.7369	3.53795
														2	81.9877
														3	68.6878
	A2	1	2	3	4	5								3	69.399
	Normal	0.069	0.0548	0.0586	0.0561	0.0513								3	64.8486
	Control	0.0603	0.0681	0.0638	0.0634	0.0588								3	67.9851
	Vc	0.0594	0.0562	0.0543	0.0654	0.0554								3	67.3852
	YF01	0.0696	0.0545	0.069	0.0478	0.0529								4	50.8631
														4	50.1433
														4	48.755
		1	2	3	4	5								4	42.0108
c	Normal	52.7398	51.1973	42.7649	43.0134	45.2758	46.9982	4.67347						4	46.9125
a	Control	83.5388	77.7372	75.9119	85.1327	81.9877	80.8617	3.90318
b	Vc	68.6878	69.399	64.8486	67.9851	67.3852	67.6611	1.74396
c	YF01	50.8631	50.1433	48.755	42.0108	46.9125	47.7369	3.53795

## Sheet: BUN
	BUN(μg/ml)
		1	2	3	average			1	2	3	average
	blank	0.0719	0.0606	0.0586	0.0637		stand	1.2074	1.1936	0.971	1.124				1	5.76488
															1	5.42535
															1	5.76488
	Atest	1	2	3	4	5		Acontrol	1	2	3	4	5		1	5.19664
	Normal	0.4104	0.4162	0.4458	0.3559	0.3791		Normal	0.1659	0.1861	0.2013	0.1355	0.1358		1	5.73658
	Control	0.6867	0.75	0.7851	0.7075	0.7273		Control	0.1459	0.1144	0.1225	0.1264	0.1246		2	12.7511
	Vc	0.5452	0.5453	0.4544	0.514	0.5208		Vc	0.145	0.1301	0.1369	0.1486	0.1931		2	14.9863
	YF01	0.579	0.5297	0.559	0.5933	0.5384		YF01	0.1659	0.1628	0.1861	0.1861	0.1951		2	15.6229
															2	13.7013
															2	14.2106
															3	9.43601
															3	9.78968
		1	2	3	4	5	average	SD							3	7.48609
c	Normal	5.76488	5.42535	5.76488	5.19664	5.73658	5.57767	0.256773							3	8.61549
a	Control	12.7511	14.9863	15.6229	13.7013	14.2106	14.2545	1.11538							3	7.72659
b	Vc	9.43601	9.78968	7.48609	8.61549	7.72659	8.61077	1.01459							4	9.74017
b	YF01	9.74017	8.65085	8.79232	9.60106	8.09441	8.97576	0.687625							4	8.65085
															4	8.79232
															4	9.60106
															4	8.09441

## Sheet: UA
																1	78.3756
	UA	1	2	3	average											1	67.0051
	blank	0.0365	0.0364	0.0369	0.0366											1	81.6244
	stand	0.1307	0.1361	0.1385	0.1351	400 μmol/L										1	76.7513
																1	78.7817
		1	2	3	4	5										2	142.538
	Normal	0.0559	0.0531	0.0567	0.0555	0.056										2	150.254
	Control	0.0717	0.0736	0.0752	0.0726	0.0692										2	156.751
	Vc	0.0586	0.0601	0.0629	0.061	0.0614										2	146.193
	YF01	0.0573	0.0583	0.0601	0.0595	0.0582										2	132.386
																3	89.3401
																3	95.4315
		1	2	3	4	5	average	SD								3	106.802
c	Normal	78.3756	67.0051	81.6244	76.7513	78.7817	76.5076	5.59464								3	99.0863
a	Control	142.538	150.254	156.751	146.193	132.386	145.624	9.08774								3	100.711
b	Vc	89.3401	95.4315	106.802	99.0863	100.711	98.2741	6.46566								4	84.0609
b	YF01	84.0609	88.1218	95.4315	92.9949	87.7157	89.665	4.52569								4	88.1218
																4	95.4315
																4	92.9949
																4	87.7157

## Sheet: LDH
	LDH													1	29335.1
		1	2	3	average		0.2μmol/ml	1	2	3	average		stand-blank	1	32025.8
	blank	0.0766	0.0737	0.0783	0.0762		stand	0.0806	0.0854	0.082	0.0826667		0.00646667	1	31561.9
														1	28453.6
														1	35149.5
		1	2	3	4	5								2	43360.8
	Normal	0.3639	0.3457	0.3508	0.3326	0.3651								2	43500
	Control	0.4199	0.4032	0.4048	0.4168	0.4204								2	42773.2
	Vc	0.3443	0.3875	0.3426	0.3164	0.37								2	42603.1
	YF01	0.3454	0.3422	0.3494	0.3425	0.3562								2	44072.2
														3	31561.9
														3	35505.2
		1	2	3	4	5								3	34948.5
	Normal	0.1742	0.1386	0.1467	0.1486	0.1378								3	31144.3
	Control	0.1395	0.1219	0.1282	0.1413	0.1354								3	36819.6
	Vc	0.1402	0.1579	0.1166	0.115	0.1319								4	32845.4
	YF01	0.133	0.1194	0.12	0.093	0.1254								4	34453.6
														4	35474.2
														4	38582.5
		1	2	3	4	5	average	SD						4	35690.7
c	Normal	29335.1	32025.8	31561.9	28453.6	35149.5	31305.2	2616.14
a	Control	43360.8	43500	42773.2	42603.1	44072.2	43261.9	590.734
bc	Vc	31561.9	35505.2	34948.5	31144.3	36819.6	33995.9	2510.7
b	YF01	32845.4	34453.6	35474.2	38582.5	35690.7	35409.3	2099.97
